# Supplementary material for: Ferritin Cage–Alginate Oligosaccharide-Stabilized Emulsion for Co-Carriage and Protection of Zinc Ion and Hydrophobic Molecule
Source: Foods. 2026 May 11;15(10):1666. doi: 10.3390/foods15101666 (PMC13205369; doi:10.3390/foods15101666)
Supplement: Supplementary file 1 [file foods-15-01666-s001.zip]

Archive with 1 entries (1 files):
- foods-4219421-supplementary.pdf
